# Supplementary material for: A scaffold attachment factor PHM-2 regulates synaptic transmission through SLO-2 potassium channel in C. elegans
Source: PLoS Genet. 2026 Mar 19;22(3):e1011962. doi: 10.1371/journal.pgen.1011962 (PMC13016476; doi:10.1371/journal.pgen.1011962)
Supplement: S1 Data — Excel file with graph values for Figs 1, 3 – 6, and S1. (XLSX) [file pgen.1011962.s003.xlsx]

## Sheet: Fig.1
	Panel B (locomotion speed)								Panel C (forward locomotion)								Panel C (backward locomotion)							Panel D	Steady-state									Peak									Resting membrane potential						Panel E
	wild type	slo-2(gf)	slo-2(gf);phm-2(zw67)	slo-2(gf);phm-2(zw67);Rescue	phm-2(zw67)				wild type	slo-2(gf)	slo-2(gf);phm-2(zw67)	slo-2(gf);phm-2(zw67);Rescue	phm-2(zw67)				wild type	slo-2(gf)	slo-2(gf);phm-2(zw67)	slo-2(gf);phm-2(zw67);Rescue	phm-2(zw67)				wild type		slo-2(gf)		slo-2(gf);phm-2(zw67)		slo-2(gf);phm-2(zw67) Rescue			wild type		slo-2(gf)		slo-2(gf);phm-2(zw67)		slo-2(gf);phm-2(zw67) Rescue			wild type	slo-2(gf)	slo-2(gf);phm-2(zw67)	slo-2(gf);phm-2(zw67) Rescue			wild type
	113.043	70.4893	173.084	32.2688	125.055				0.58794	0.77867	0.98144	0.53728	0.99562				0.41206	0.22133	0.01856	0.46272	0.00438			Voltage(mV)	Mean	SE	Mean	SE	Mean	SE	Mean	SE		Mean	SE	Mean	SE	Mean	SE	Mean	SE		-69.8	-75.6	-66.4	-75.6			Filename
	126.933	59.7233	147.682	45.1177	62.4011				0.90982	0.97936	0.60675	0.33987	0.8456				0.09018	0.02064	0.39325	0.66013	0.1544			-60	0.05021	0.20024	17.944	0.82387	-1.59328	0.72652	0.08942	8.3671		2.23964	0.15903	56.7993	2.39014	3.7861	0.1879	6.95133	5.74226		-67.9	-72.6	-59.6	-76.8			2020_09_15_0005
	102.892	31.6113	143.58	30.1447	142.162				0.46659	0.50111	0.81034	0.87288	0.95831				0.53341	0.49889	0.18966	0.12712	0.04169			-50	1.18221	0.28454	64.4717	0.70123	0.77195	0.61837	31.5083	6.9428		4.67627	0.34326	67.8075	2.03435	5.31001	0.3584	39.5021	7.6844		-68.5	-75.5	-66.8	-74.5			2020_09_17_0011
	137.501	34.9411	82.6715	28.0158	161.345				1	0.55329	0.76676	0.45928	0.99791				0	0.44671	0.23324	0.54072	0.00209			-40	2.39058	0.36283	124.326	0.99252	1.20792	0.87524	58.3902	11.3728		5.56093	0.73256	136.178	2.87941	7.29001	0.49824	72.2873	13.6984		-71.9	-78.8	-72.2	-76.8			2020_09_18_0002
	103.901	32.1707	149.391	34.468	176.833				0.86653	0.62948	1	0.80994	1				0.13347	0.37052	0	0.19006	0			-30	2.25001	0.77338	160.747	0.85352	2.50388	0.75266	87.8091	13.8532		11.6626	3.60113	204.887	2.47612	8.52417	0.81459	107.909	18.4403		-63	-79.6	-73.55	-74.5			2020_09_18_0004
	126.12	31.914	123.208	54.9019	120.818				0.9972	0.38572	0.91528	0.66005	0.99933				0.0028	0.61428	0.08472	0.33995	6.74823E-4			-20	4.43625	0.70008	216.288	41.616	5.79978	1.42503	123.128	17.5842		12.8884	1.64376	256.095	4.68813	13.6353	1.0062	146.894	23.0125		-69.8	-82.8	-69.8	-77.8			2020_09_18_0008
	126.192	31.1015	112.369	57.5983	99.631				0.93242	0.55538	0.69542	0.95147	0.87941				0.06758	0.44462	0.30458	0.04853	0.12059			-10	9.06984	0.83759	267.134	42.4274	13.8484	2.14056	165.381	21.5932		23.8762	2.83948	354.498	54.0421	22.3297	1.21571	201.226	30.0826		-75.9	-74.9	-62.8	-77.2			2020_09_22_0006
	150.293	38.9522	135.401	27.2286	136.615				0.99669	0.94406	0.99376	0.76653	0.96639				0.00331	0.05594	0.00624	0.23347	0.03361			0	19.0892	1.72898	331.398	23.5664	26.3155	3.145	210.591	25.3393		41.6723	3.91272	455.654	57.3466	40.7739	2.03911	259.337	36.3622		-67.6	-74.31	-69.87	-68.99			2020_10_07_0000
	128.427	46.7634	87.7184	28.3363	158.071				0.99016	0.87084	0.62901	0.85278	1				0.00984	0.12916	0.37099	0.14722	0			10	36.2206	3.38911	378.218	34.5546	43.0912	4.01641	258.309	28.1455		60.5314	5.44402	529.016	60.2134	70.4371	3.27691	315.006	39.5827		-70.5	-79.98	-64.59	-75.68			2020_10_07_0002
	133.928	32.3385	94.5014	19.0868	146.273				1	0.50977	0.92806	0.88616	0.9776				0	0.49023	0.07194	0.11384	0.0224			20	57.5684	4.72989	431.858	25.6833	64.3911	5.01175	310.66	33.2324		83.4279	5.67915	623.851	39.9879	105.119	4.58394	382.783	43.1542		-67.58						2020_10_07_0003
	195.893	45.7536	152.177	28.1274	158.479				1	0.89224	1	0.48606	1				0	0.10776	0	0.51394	0			30	81.7589	6.19967	478.419	37.4799	92.6597	6.596	356.673	41.2018		117.886	8.64604	690.846	68.6998	142.516	5.81332	469.719	53.3334		-71.28
	140.431	35.6974	121.048	41.2692	114.342				0.65029	0.93695	0.92557	0.38272	0.98747				0.34971	0.06305	0.07443	0.61728	0.01253			40	111.855	7.52377	509.934	38.553	119.16	7.54233	400.536	48.138		148.321	9.94101	809.106	54.8131	191.522	7.22016	545.395	65.487
	113.457	26.9361	116.725	35.5424	122.177				1	0.56126	0.99602	0.42132	0.92302				0	0.43874	0.00398	0.57868	0.07698			50	147.62	10.8046	525.101	49.0589	155.12	7.98843	433.827	56.4413		189.538	10.9846	889.117	96.7807	252.69	9.49946	623.824	79.4393
	151.972	47.4184	127.532	61.5432	157.124				0.96561	0.93603	0.88427	0.93634	0.98489				0.03439	0.06397	0.11573	0.06366	0.01511			60	182.222	13.5586	539.093	39.1259	187.323	8.04756	459.053	66.5004		224.92	10.0648	947.016	96.9752	310.815	11.7948	702.687	96.6227
	108.554	45.1941	146.457	34.3212	111.167				0.80519	0.99789	0.98506	0.97148	0.55846				0.19481	0.00211	0.01494	0.02852	0.44154			70	222.751	14.8752	557.475	58.8349	220.596	7.79091	484.976	77.0807		265.095	9.72712	1024.73	72.6309	374.643	14.8804	784.204	121.165
	125.903	38.9016	160.17		107.148				0.70615	0.66199	1		0.47258				0.29385	0.33801	0		0.52742
	169.582	35.7613	165.468		147.805				1	0.01024	0.86521		1				0	0.98976	0.13479		0
	103.109	40.4901			148.031				0.99143	0.84429			0.85556				0.00857	0.15571			0.14444
	180.688				120.731				0.99825				1				0.00175				0
	142.582								0.98938								0.01062
Mean	134.07	40.3421	131.717	37.198	132.432				0.892683	0.697143	0.88135	0.688944	0.915903				0.107317	0.302857	0.11865	0.311056	0.0887322
n	20	18	17	15	19				20	18	17	15	19				20	18	17	15	19
SE	5.75796	2.58678	6.51543	3.21205	6.2517				0.0363671	0.0612932	0.0324362	0.0591677	0.034527				0.0363671	0.0612932	0.0324362	0.0591677	0.0352064
[truncated: 15 more columns]

## Sheet: Fig.3
Panel B														Panel C														Panel E	wild type				slo-2(lf)				phm-2(zw67)				phm-2(zw93)				phm-3(zw93);slo-2(lf)				phm-2(zw93);rescue
	wild type		slo-2(lf)		phm-2(zw67)		phm-2(zw93)		phm-2(zw93);slo-2(lf)		sltm-1 zw93;Rescue				wt		slo-2(lf)		phm-2(zw67)		phm-2(zw93)		phm-2(zw93);slo-2(lf)		sltm-1(zw93);Rescue			Filename	Bursts/min	Burst duration (s)	pC/s	Filename	Bursts/min	Burst duration (s)	pC/s	Filename	Bursts/min	Burst duration (s)	pC/s	Filename	Bursts/min	Burst duration (s)	pC/s	Filename	Bursts/min	Burst duration (s)	pC/s	Filename	Bursts/min
mV	Mean	SE	Mean	SE	Mean	SE	Mean	SE	Mean	SE	Mean	SE		Filename	RMP(mV)	Filename	RMP(mV)	Filename	RMP(mV)	Filename	RMP(mV)	Filename	RMP(mV)	Filename	RMP(mV)			2021_04_01_0000	1.89	7.89	8.96	2021_03_02_0005	4.36	15.68	15.24	2020_09_14_0000	2.35	12.28	12.52	2021_03_02_0001	3.58	14.59	15.321	2021_03_30_0008	1.96	11.51	12.58	2020_09_22_0006	2.37
-60	0.05021	0.20024	0.41973	0.32158	-0.07976	0.4605	-0.29974	0.13814	0.15301	0.17166	-1.23385	1.31866		2019_02_25_0052	-61.32	2019_02_20_0016	-40.915	2020_07_01_0003	-60.46	2020_06_24_0047	-48.186	2020_06_25_0067	-41.022	2020_06_24_0006	-71.72			2021_04_01_0001	2.38	10.89	10.35	2021_03_03_0001	4.38	14.28	13.17	2020_09_18_0002	1.85	11.85	11.27	2021_03_02_0002	1.56	13.32	12.54	2021_03_30_0010	4.35	14.63	13.58	2020_10_07_0000	3.58
-50	1.18221	0.28454	2.6294	0.76211	1.95824	0.4565	0.4542	0.13322	1.77817	0.20691	0.24426	1.43004		2019_02_26_0004	-63.7335	2019_02_20_0028	-38.2297	2020_07_01_0006	-46.97	2020_06_24_0050	-52.299	2020_06_25_0069	-26.202	2020_06_24_0014	-75.13			2021_04_01_0002	3.68	10.34	12.28	2021_03_03_0002	2.39	10.67	10.28	2020_09_18_0003	5.34	10.25	10.36	2021_03_02_0003	4.38	14.28	11.35	2021_04_09_0000	2.36	16.82	14.62	2020_10_07_0001	4.38
-40	2.39058	0.36283	4.00181	1.21131	3.72254	0.58142	1.12259	0.19094	2.59548	0.37185	1.58154	1.37195		2019_02_26_0006	-83.776	2019_02_20_0035	-38.5653	2020_07_01_0023	-64.06	2020_06_24_0053	-51.428	2020_06_25_0070	-40.363	2020_06_24_0019	-73.55			2021_04_01_0003	2.38	7.38	8.69	2021_03_03_0003	1.94	12.96	12.37	2020_09_18_0004	4.28	14.63	15.64	2021_03_02_0004	4.08	12.34	15.32	2021_04_09_0003	4.32	13.25	11.28	2020_10_07_0002	2.68
-30	2.25001	0.77338	4.04875	1.71939	2.80074	0.69557	1.33036	0.47674	2.58499	0.58245	2.65827	1.19085		2019_02_26_0009	-64.263	2019_02_20_0036	-32.2561	2020_07_01_0010	-46.81	2020_06_24_0056	-53.023	2020_06_25_0074	-33.24	2020_06_24_0020	-75.745			2021_04_01_0004	4.25	7.89	7.86	2021_03_31_0000	2.38	12.08	11.85	2020_09_18_0005	3.37	14.32	14.28	2021_03_02_0005	3.25	10.5	12.74	2021_04_09_0005	3.28	14.35	10.28	2020_10_07_0003	3.07
-20	4.43625	0.70008	6.01929	1.57487	5.59362	0.71698	3.08996	0.77667	4.97198	0.50332	5.46566	1.2164		2019_02_27_0008	-76.8716	2019_02_20_0047	-28.3828	2020_07_01_0011	-50.27	2020_06_24_0059	-58.429	2020_06_25_0079	-34.65	2020_06_24_0027	-61.786			2021_04_01_0005	3.69	6.38	9.38	2021_03_31_0002	3.56	10.86	16.35	2020_09_18_0006	1.56	10.56	12.385	2021_03_02_0006	3.07	11.38	14.52	2021_04_09_0007	2.75	12.25	10.39	2020_10_07_0004	3.08
-10	9.06984	0.83759	8.88249	1.45758	11.0473	1.19751	6.90317	1.38676	7.88874	0.42575	11.4736	1.6283		2019_02_27_0012	-68.4148	2019_02_20_0048	-43.2512	2020_07_01_0012	-61.495	2020_06_24_0062	-48.099	2020_06_25_0084	-35.681	2020_06_24_0039	-75.89			2021_04_01_0006	2.18	11.24	9.68	2021_03_31_0003	4.08	12.35	10.28	2020_09_18_0008	2.51	14.21	11.82	2021_03_02_0007	2.86	14.68	10.28	2021_04_12_0000	2.18	10.24	13.87	2020_10_07_0005	2.04
0	19.0892	1.72898	11.9929	1.50562	17.8339	1.38953	12.7156	2.22562	10.9811	0.54682	21.4648	2.08294				2019_02_20_0049	-26.8085	2020_07_01_0016	-59.78	2020_06_24_0065	-73.56	2020_06_25_0088	-36.676	2020_06_24_0042	-70.123			2021_04_01_0007	4.86	6.38	7.89	2021_03_31_0004	1.58	12.82	11.68	2020_10_07_0000	4.28	12.35	16.38	2021_03_02_0008	2.19	11.382	12.36					2020_10_07_0006	4.08
10	36.2206	3.38911	15.8995	1.53373	26.2565	1.25502	20.1462	3.15242	14.0755	0.74118	36.6349	2.48828						2020_07_01_0017	-62.993			2020_06_25_0091	-36.572					2021_04_01_0008	1.96	7.89	8.94	2021_03_31_0005	3.08	15.82	12.89	2020_10_07_0001	3.39	11.24	10.27	2021_03_02_0009	2.71	12.81	10.82
20	57.5684	4.72989	19.9621	1.47978	37.3266	1.50014	28.2848	3.4028	17.1158	0.89812	55.072	3.48898						2020_07_01_0020	-62.86			2020_06_25_0095	-39.325									2021_04_28_0000	2.96	11.63	12.96	2020_10_07_0002	2.42	15.89	9.86
30	81.7589	6.19967	23.9015	1.52175	49.1776	1.87568	37.495	4.00699	20.0975	1.04563	77.9821	4.83326										2020_06_25_0101	-28.324
40	111.855	7.52377	27.3538	1.89121	60.3959	2.5189	46.6115	4.05042	23.3392	1.24564	107.129	6.68243
50	147.62	10.8046	30.9745	2.33874	70.9609	4.36532	55.3703	3.92377	26.9184	1.40911	138.975	8.27034
60	182.222	13.5586	35.0472	2.65107	82.1545	6.04731	64.9561	4.78059	30.2017	1.41793	179.126	10.818
70	222.751	14.8752	38.3176	3.13192	93.3073	7.54761	76.5374	5.22688	33.6613	1.61005	221.752	14.8236
[truncated: 2 more columns]

## Sheet: Fig.4
	Panel B (SLO-2::GFP intensity relative to wt)							Panel C (slo-2 mRNA relative to wt)						Panel E (SLO-1::GFP intensity relative to wt)
	wt	phm-2(zw67)	phm-2(zw93)	phm-2(gk5117)				wt	phm-2(zw93)					wt	phm-2(zw93)
	0.91809	0.38354	0.29257	0.27324				1	1.20821					0.91809	0.29257
	0.81542	0.36176	0.43394	0.22743				1	1.0461					0.81542	0.43394
	0.71376	0.31353	0.16418	0.46831				1	0.9681					0.71376	0.16418
	0.75186	0.30005	0.25146	0.18955										0.75186	0.25146
	0.70907	0.32387	0.38329	0.41367			Mean	1	1.07414					0.70907	0.38329
	0.8093	0.30963	0.41786	0.33613			n	3	3					0.8093	0.41786
	1.47189	0.42812	0.39263	0.42559			SE	0	0.0707171					1.47189	0.39263
	1.31885	0.49659	0.28358	0.34745										1.31885	0.28358
	0.82217	0.29933	0.33848	0.29173										0.82217	0.33848
	1.05498	0.41822	0.29691	0.36378										1.05498	0.29691
	1.19622	0.39113	0.27952	0.28516										1.19622	0.27952
	1.39373	0.3156	0.73531	0.39453										1.39373	0.73531
	1.17431	0.51497	0.39864	0.38337										1.17431	0.39864
	1.22595	0.29903	0.3092	0.24387										1.22595	0.3092
	1.22113	0.46001	0.32515	0.30026										1.22113	0.32515
	1.11675	0.26997	0.34676	0.53743										1.11675	0.34676
	0.56859	0.27967	0.40463	0.33321										0.56859	0.40463
	1.0773	0.36004	0.42473	0.37462										1.0773	0.42473
	1.01888	0.36092	0.49166	0.36673										1.01888	0.49166
	0.98364	0.3628	0.45587	0.27849										0.98364	0.45587
	0.86582	0.42652	0.50011	0.36104										0.86582	0.50011
	0.81434	0.29776	0.53301	0.30582										0.81434	0.53301
	0.71206		0.44648	0.44713										0.71206	0.44648
	1.22229		0.46513											1.22229	0.46513
	1.02763		0.40332											1.02763	0.40332
	0.90744													0.90744
	0.95805													0.95805
	1.13047													1.13047
Mean	1	0.362412	0.390977	0.345589									Mean	1	0.390977
n	28	22	25	23									n	28	25
SE	0.0431467	0.0149988	0.0226151	0.0170861									SE	0.0431467	0.0226151

## Sheet: Fig.5
	Panel B (SLO-2::GFP intensity relative to wt)							Panel C (I-V relationship for wt)							Panel D (I-V relationship for phm-2(zw93))
	wt on live E. coli	wt ondead E. coli	phm-2(zw93) on live E, coli	phm-2(zw93) on dead E, coli					wild type-Live E. coli		wild type-Dead E. coli				phm-2-Live E. coli		phm-2-Dead E. coli
	0.76292	1.12139	0.29384	0.37383					Mean	SE	Mean	SE			Mean	SE	Mean	SE
	0.80417	0.91139	0.31596	0.37863				-60	0.01135	0.23167	0.08386	0.24537		-60	-0.96531	0.5803	0.37942	0.24866
	0.75791	0.94542	0.30449	0.43595				-50	2.31501	0.93118	1.6369	0.94282		-50	0.87111	0.32921	0.93545	0.23261
	0.86521	1.00296	0.32139	0.45662				-40	4.76001	2.0066	3.31006	2.08439		-40	1.09547	0.34664	1.37615	0.27173
	1.57405	0.45957	0.33099	0.52989				-30	8.51147	3.2424	6.153	3.30565		-30	2.05258	0.41876	1.90903	0.42207
	1.41286	0.80278	0.42777	0.48451				-20	13.801	4.52856	10.837	4.56894		-20	1.88922	0.76101	0.79133	0.46327
	0.87743	1.14411	0.32413	0.31574				-10	21.2722	5.85178	18.45	6.24921		-10	3.69209	0.52122	2.56443	0.68946
	1.12279	0.80097	0.40368	0.56824				0	31.941	7.34124	28.3793	7.90184		0	7.1213	0.58725	5.97565	1.18376
	1.27237	1.045	0.38786	0.47906				10	43.6836	8.05931	42.7362	9.67509		10	12.3929	0.76016	11.0689	2.16731
	1.30815	1.13527	0.33239	0.36826				20	62.5216	8.90455	60.0078	10.4521		20	19.7971	0.83049	18.5503	3.9002
	0.80493	1.29424	0.31457	0.42731				30	85.7175	9.67045	83.5256	11.0394		30	29.1253	1.50259	26.9853	5.1959
	0.78833	1.19975	0.47704	0.37784				40	112.289	10.2797	110.376	10.2066		40	40.6856	1.64145	37.5039	6.58975
	0.80553	0.60525	0.18239	0.35617				50	146.754	10.1124	143.68	10.1913		50	53.2556	2.90139	48.7472	6.57171
	0.98951	1.14717	0.27077	0.24523				60	182.611	10.1076	178.787	9.76122		60	65.6688	4.94048	63.0713	6.43971
	1.42059	1.08275	0.41832	0.36275				70	225.718	11.4907	214.88	10.0654		70	78.5977	5.96695	76.8192	7.16017
	0.92596	1.04207	0.4516	0.19373
	0.62781	0.92067	0.42298	0.32541
	1.17104	0.87183	0.54001	0.27739
	0.70844	0.74893	0.50193
		1.47294
		1.24556
Mean	1	1	0.369585	0.386476
n	19	21	19	18
SE	0.064584	0.0516294	0.0204401	0.0229141

## Sheet: Fig.6
	Panel B (SLO-2::GFP intensity relative to wt)							Panel D (I-V relationship)												Panel E (resting membrane potential)
	wt	phm-2(zw67)	hrpu-2(zw97)	phm-2(zw93);hrpu-2(zw97)				mV	wild type	error	phm-2(zw93)	error	hrpu-2(zw97)	error	phm-2(zw93);hrpu-2(zw97)	error				Filename	wt	Filename	phm-2(zw93)	Filename	hrpu-2(zw97)	Filename	phm-2(zw93);hrpu-2(zw97)
	0.87153	0.42284	0.34866	0.26221				-60	-0.4187	0.88914	-0.07976	0.4605	-0.42937	0.3688	-0.0977	0.07369				2019_02_25_0052	-61.32	2020_06_24_0047	-48.186	2020_06_25_0000	-43.768	2020_06_30_0000	-46.05
	0.86105	0.46055	0.29978	0.26554				-50	1.36522	0.95296	1.95824	0.4565	1.88028	0.39621	1.03983	0.16579				2019_02_26_0004	-63.7335	2020_06_24_0050	-52.299	2020_06_25_0003	-36.407	2020_06_30_0003	-48.49
	0.88081	0.31795	0.48439	0.45295				-40	1.35821	1.13708	3.72254	0.58142	3.64381	0.52268	0.81202	0.41484				2019_02_26_0006	-83.776	2020_06_24_0053	-51.428	2020_06_25_0006	-31.873	2020_06_30_0006	-44.601
	1.06882	0.34405	0.61361	0.28588				-30	2.57313	1.03594	2.80074	0.69557	4.29025	0.77201	1.32492	0.3261				2019_02_26_0009	-64.263	2020_06_24_0056	-53.023	2020_06_25_0009	-40.527	2020_06_30_0009	-60.35
	1.53927	0.32842	0.46572	0.25357				-20	6.70825	1.54892	5.59362	0.71698	5.65642	0.85667	3.2128	0.39582				2019_02_27_0008	-76.8716	2020_06_24_0059	-58.429	2020_06_25_0013	-63.141	2020_06_30_0012	-52.51
	1.00216	0.34833	0.47043	0.29643				-10	13.1305	3.01029	11.0473	1.19751	8.86815	0.76346	6.34702	0.76963				2019_02_27_0012	-68.4148	2020_06_24_0062	-48.099	2020_06_25_0016	-53.827	2020_06_30_0025	-65.44
	0.68871	0.35856	0.31232	0.44853				0	25.7045	4.90812	17.8339	1.38953	15.0959	1.15156	10.8244	1.11057				2020_06_30_0021	-79.28	2020_06_24_0065	-73.56	2020_06_25_0019	-62.87	2020_06_30_0028	-60.3
	1.26996	0.46	0.33312	0.34745				10	44.2915	6.38982	26.2565	1.25502	24.0416	2.1259	17.7214	1.7464				2020_06_30_0018	-69.85			2020_06_25_0022	-66.638	2020_06_30_0031	-51.28
	0.76197	0.34778	0.32346	0.29173				20	65.9405	7.02279	37.3266	1.50014	34.2414	2.81268	25.9429	2.30076				2020_06_30_0024	-74.35			2020_06_25_0027	-72.386	2020_06_30_0034	-46.84
	1.08043	0.4393	0.57424	0.29164				30	91.6727	9.3087	49.1776	1.87568	45.3927	3.26193	34.3087	3.04551								2020_06_25_0029	-74.133	2020_07_01_0002	-40.71
	1.13095	0.41525	0.41021	0.26949				40	117.583	10.7705	60.3959	2.5189	57.3234	3.31153	42.6433	3.28625								2020_06_25_0032	-60.351
	0.58532	0.3547	0.55862	0.37833				50	145.96	12.4014	70.9609	4.36532	69.8423	3.21199	50.415	3.14847
	0.79796	0.40249	0.45574	0.36337				60	173.417	13.0175	82.1545	6.04731	85.9332	3.99706	57.3719	3.17231
	1.29868	0.38455	0.34225	0.34407				70	200.945	11.2569	93.3073	7.54761	101.313	5.22396	64.8081	3.28773
	1.21356	0.27048	0.55643	0.31095
	0.98695	0.39696	0.35784	0.32582
	1.02611	0.22041	0.50394	0.32011
	1.09932	0.36276	0.59088	0.4063
	0.49998	0.32167	0.72104	0.36673
	0.86164	0.39496	0.43511	0.49
	1.25265	0.45907	0.47059	0.3108
	0.86337	0.33784	0.50854	0.31459
	1.12072	0.36173		0.36235
	1.2381	0.34115		0.24574
		0.35935		0.29006
Mean	1	0.368446	0.460769	0.331786
n	24	25	22	25
SE	0.0499432	0.0115173	0.0240896	0.0129678

## Sheet: Fig.S1
	Panel A (locomotion speed)							Panel B (forward locomotion)							Panel B (backward locomotion)
	wild type	slo-1(gf)	slo-1(gf);phm-2(zw93)	slo-1(gf);hrpu-2(zw97)				wild type	slo-1(gf)	slo-1(gf);phm-2(zw93)	slo-1(gf);hrpu-2(zw97)				wild type	slo-2(gf)	slo-1(gf);phm-2(zw93)	slo-1(gf);hrpu-2(zw97)
	182.536	40.8479	24.7915	55.9168				0.921857	0.830919	0.892882	0.432483				0.0781428	0.169081	0.107119	0.567517
	182.434	30.6217	39.8963	39.9742				0.996498	0.98922	0.994187	0.313316				0.00350229	0.0107801	0.00581349	0.686684
	201.59	12.1807	60.3881	30.9947				1	0.857946	1	0.817097				0	0.142054	0	0.182903
	148.835	33.1373	47.9907	67.916				0.62357	0.70455	1	0.958768				0.37643	0.29545	0	0.041232
	129.303	40.4802	52.824	59.4351				1	0.267193	1	0.993261				0	0.732807	0	0.00673871
	149.097	24.5006	53.9795	30.5825				0.789465	0.2573	0.998516	0.829525				0.210535	0.7427	0.00148433	0.170475
	161.493	45.3273	58.35	27.8418				1	0.95545	0.998918	0.997957				0	0.0445505	0.00108183	0.00204306
	164.358	13.7556	65.1753	49.9779				1	0.90003	1	0.377238				0	0.09997	0	0.622762
	192.195	54.145	51.7677	56.9458				1	0.491677	0.97198	0.123585				0	0.508323	0.0280203	0.876415
	133.215	23.9964	47.131	8.3				0.722731	0.892247	0.961727	0.738832				0.277269	0.107753	0.0382735	0.261168
	159.401	14.695	40.7339	19.4533				0.888307	0.90037	0.834726	0.0539952				0.111693	0.0996304	0.165274	0.946005
	140.171	27.7482	54.6434	34.552				1	0.0820411	0.698441	0.966488				0	0.917959	0.301559	0.0335123
	197.474	43.74	37.9988	30.8867				1	0.987315	0.889084	0.180613				0	0.012685	0.110916	0.819387
	155.816	28.5991	48.715	27.099				0.58029	0.24169	0.794935	0.0931618				0.41971	0.758311	0.205065	0.906838
	203.918	18.9254	38.64	68.9172				1	0.29562	0.930781	0.993932				0	0.70438	0.0692188	0.00606763
	193.265	63.5082	46.1021	48.3063				1	0.954953	0.703295	0.973286				0	0.0450469	0.296705	0.0267137
	208.27	33.8173	53.1412	29.6993				1	0.325524	0.983275	0.930114				0	0.674476	0.0167254	0.0698862
	173.417	26.0496	21.9581	53.7288				1	0.695909	0.86788	0.989198				0	0.304091	0.13212	0.0108016
		38.6266	54.1004	25.6468					0.0928847	0.826232	0.148577					0.907115	0.173768	0.851423
			23.2395							0.988124							0.0118763
			29.4021							0.963858							0.0361421
Mean	170.933	32.3527	45.2842	40.325				0.917929	0.616991	0.918992	0.626917				0.0820712	0.383009	0.0810077	0.373083
n	19	20	22	20				19	20	22	20				19	20	22	20
SE	5.81216	3.06335	2.64078	3.80961				0.0322726	0.0748285	0.020822	0.0842923				0.0322726	0.0748285	0.020822	0.0842923
